# Supplementary material for: Usability Study of a Multicomponent Exergame Training for Older Adults with Mobility Limitations
Source: Int J Environ Res Public Health. 2021 Dec 20;18(24):13422. doi: 10.3390/ijerph182413422 (PMC8705921; doi:10.3390/ijerph182413422)
Supplement: Supplementary file 1 [file ijerph-18-13422-s001.zip]

Archive with 1 entries (1 files):
- ijerph-1459331-supplementary.pdf
